# Supplementary material for: Loss of the MAF Transcription Factor in Laryngeal Squamous Cell Carcinoma
Source: Biomolecules. 2021 Jul 15;11(7):1035. doi: 10.3390/biom11071035 (PMC8301809; doi:10.3390/biom11071035)
Supplement: Supplementary file 1 [file biomolecules-11-01035-s001.zip]

Archive with 1 entries (1 files):
- biomolecules-1138689-supplementary.pdf
